# Supplementary material for: Loss of Sarm1 does not suppress motor neuron degeneration in the SOD1G93A mouse model of amyotrophic lateral sclerosis
Source: Hum Mol Genet. 2018 Jul 14;27(21):3761–71. doi: 10.1093/hmg/ddy260 (PMC6196650; doi:10.1093/hmg/ddy260)
Supplement: Supplementary Data [file ddy260_supp.zip]

Archive with 1 entries (1 files):
- SOD1-Sarm Supplementary Materials CORRECTED FIGURE S2 18-7-18.pdf
